# Supplementary material for: Tunable Intranasal Polymersome Nanocarriers Triggered Olanzapine Brain Delivery and Improved In Vivo Antipsychotic Activity
Source: Pharmaceutics. 2025 Jun 23;17(7):811. doi: 10.3390/pharmaceutics17070811 (PMC12297938; doi:10.3390/pharmaceutics17070811)
Supplement: Supplementary file 1 [file pharmaceutics-17-00811-s001.zip]

Archive with 1 entries (1 files):
- pharmaceutics-3632924-supplementary.pdf
